# Supplementary material for: Genome analysis of third-generation cephalosporin-resistant Escherichia coli and Salmonella species recovered from healthy and diseased food-producing animals in Europe
Source: PLoS One. 2023 Oct 26;18(10):e0289829. doi: 10.1371/journal.pone.0289829 (PMC10602299; doi:10.1371/journal.pone.0289829)
Supplement: S4 Table — (XLSX) [file pone.0289829.s004.xlsx]

## Sheet: E. coli
ID	NCBI BioSample number	Pathogen	Year Collected	Country	Animal species	Clinical Sign	Ceftazidime MIC (mg/l)	Ceftazidime/ Clavulanic Acid MIC (mg/l)	Cefotaxime MIC (mg/l)	Cefotaxime/ Clavulanic acid MIC (mg/l)	MLST								Resistance encoding genes
																			Aminoglycosides																Extended-spectrum β-lactamase								Broad-spectrum β-lactamase					Miscellaneous
											ST	adk	fumC	gyrB	icd	mdh	purA	recA	ARR-3	aac(3)-IIa	aac(3)-IId	aac(3)-IV	aac(3)-VIa	aac(6')-Iaa	aac(6')-Ib	aadA1	aadA2	aadA5	ant(2'')-Ia	ant(3'')-Ia	aph(3'')-Ib	aph(3')-Ia	aph(4)-Ia	aph(6)-Id	CMY-2	CTX-M-1	CTX-M-14	CTX-M-15	CTX-M-32	CTX-M-55	SHV-12	TEM-52	OXA-1	OXA-10	TEM-1	TEM-104	CARB-2	catA1	catB2
EASSA-1	SAMN29006834	Escherichia coli	2018	Italy	Cattle	Not applicable	2	<= 0.25	>64	<= 0.25	6042	77	783	7	18	54	18	7								100					100	100		100		100												99.85
EASSA-2	SAMN29006835	Escherichia coli	2018	Italy	Cattle	Not applicable	8	<= 0.25	>64	<= 0.25	4252	57	11	1	454	7	8	2													100			100				100							100
EASSA-3	SAMN29006836	Escherichia coli	2017	Netherlands	Chicken	Not applicable	2	0.5	64	<= 0.25	1286	10	174	4	8	8	8	2																		100
EASSA-30	SAMN29006860	Escherichia coli	2017	Germany	Pig	Not applicable	4	<= 0.25	>64	<= 0.25	101	43	41	15	18	11	7	6								100		100								100
EASSA-31	SAMN29006861	Escherichia coli	2017	Germany	Pig	Not applicable	4	0.5	>64	<= 0.25	88	6	4	12	1	20	12	7														100				100
EASSA-33	SAMN29006862	Escherichia coli	2018	Spain	Chicken	Not applicable	1	<= 0.25	64	<= 0.25	770	52	116	55	101	113	40	38					100							99.38							100
EASSA-34	SAMN29006863	Escherichia coli	2018	Spain	Chicken	Not applicable	1	<= 0.25	>64	<= 0.25	770	52	116	55	101	113	40	38					100							99.38							100
EASSA-35	SAMN29006864	Escherichia coli	2018	Spain	Chicken	Not applicable	16	<= 0.25	4	0.5	1011	6	4	159	44	112	1	17								100					100			100							100				100
EASSA-36	SAMN29006865	Escherichia coli	2017	France	Pig	Not applicable	8	4	32	2	90	6	4	12	1	20	8	7			99.88					100						100						100							100
EASSA-43	SAMN29006869	Escherichia coli	2018	France	Chicken	Not applicable	1	<= 0.25	>64	<= 0.25	189	10	27	5	10	12	8	49										100								100
EASSA-46	SAMN29006870	Escherichia coli	2018	France	Chicken	Not applicable	64	<= 0.25	4	<= 0.25	1011	6	4	159	44	112	1	17								100					100			100							100				100
EASSA-53	SAMN29006871	Escherichia coli	2018	Netherlands	Chicken	Not applicable	16	<= 0.25	2	<= 0.25	10	10	11	4	8	8	8	2								100	99.88														100
EASSA-60	SAMN29006874	Escherichia coli	2018	Hungary	Chicken	Not applicable	16	16	8	8	354	85	88	78	29	59	58	62			99.88										100			100	93.62										100
EASSA-61	SAMN29006875	Escherichia coli	2018	Hungary	Chicken	Not applicable	16	16	8	8	354	85	88	78	29	59	58	62			99.88										100			100	93.62										100
EASSA-62	SAMN29006876	Escherichia coli	2018	Hungary	Chicken	Not applicable	16	16	8	8	140	55	38	19	37	17	11	26																	93.62
EASSA-63	SAMN29006877	Escherichia coli	2018	Hungary	Chicken	Not applicable	1	1	64	0.5	101	43	41	15	18	11	7	6																		100
EASSA-64	SAMN29006878	Escherichia coli	2018	Hungary	Chicken	Not applicable	16	16	8	8	117	20	45	41	43	5	32	2																100	93.62
EASSA-65	SAMN29006879	Escherichia coli	2018	Hungary	Chicken	Not applicable	16	16	8	4	1196	6	6	33	26	11	8	2																	93.62
EASSA-66	SAMN29006880	Escherichia coli	2018	Hungary	Chicken	Not applicable	4	4	4	4	1594	6	11	4	234	7	8	6					100			100					100			100	93.62
EASSA-67	SAMN29006881	Escherichia coli	2018	Hungary	Chicken	Not applicable	16	16	8	8	2223	6	11	5	8	7	8	2																	93.62
EASSA-68	SAMN29006882	Escherichia coli	2018	Hungary	Chicken	Not applicable	4	<= 0.25	64	<= 0.25	2008	6	6	5	136	11	8	6																		100
EASSA-69	SAMN29006883	Escherichia coli	2018	Germany	Pig	Not applicable	1	<= 0.25	32	<= 0.25	101	43	41	15	18	11	7	6										100			100			100		100									100
EASSA-70	SAMN29006884	Escherichia coli	2018	Germany	Pig	Not applicable	1	<= 0.25	16	<= 0.25	101	43	41	15	18	11	7	6										100			100			100		100									100
EASSA-71	SAMN29006885	Escherichia coli	2018	Germany	Pig	Not applicable	1	<= 0.25	32	<= 0.25	101	43	41	15	18	11	7	6										100			100			100		100									100
EASSA-72	SAMN29006886	Escherichia coli	2018	Germany	Pig	Not applicable	1	<= 0.25	32	<= 0.25	10	10	11	4	8	8	8	2																		100
EASSA-73	SAMN29006887	Escherichia coli	2018	Germany	Pig	Not applicable	1	<= 0.25	16	<= 0.25	101	43	41	15	18	11	7	6										100			100			100		100									100
EASSA-74	SAMN29006888	Escherichia coli	2018	United Kingdom	Chicken	Not applicable	16	<= 0.25	2	<= 0.25	10	10	11	4	8	8	8	2								100										100					100				100
EASSA-75	SAMN29006889	Escherichia coli	2018	France	Chicken	Not applicable	1	<= 0.25	32	<= 0.25	10	10	11	4	8	8	8	2																		100
EASSA-76	SAMN29006890	Escherichia coli	2018	France	Chicken	Not applicable	8	8	1	1	40	6	4	5	26	20	8	14								100	99.88														100				100
EASSA-77	SAMN29006891	Escherichia coli	2018	Spain	Pig	Not applicable	32	<= 0.25	16	<= 0.25	10	10	11	4	8	8	8	2								100				90.8											100				100
EASSA-78	SAMN29006892	Escherichia coli	2018	Spain	Chicken	Not applicable	1	<= 0.25	32	<= 0.25	1011	6	4	159	44	112	1	17			99.88						100				100			100			100								100
EASSA-79	SAMN29006893	Escherichia coli	2018	Spain	Chicken	Not applicable	16	<= 0.25	2	<= 0.25	57	6	31	5	28	1	1	2									99.88				100			100							100				100		100
EASSA-80	SAMN29006894	Escherichia coli	2018	Spain	Chicken	Not applicable	4	<= 0.25	4	<= 0.25	189	10	27	5	10	12	8	49								100					100	99.75		100								100
EASSA-81	SAMN29006895	Escherichia coli	2018	Spain	Chicken	Not applicable	16	1	2	0.5	4980	410	153	188	83	7	8	6																							100
VetPath-5	SAMN29006896	Escherichia coli	2015	United Kingdom	Cattle	Diarrhoeae	1	≤0.25	>64	≤0.25	10	10	11	4	8	8	8	2													100	100		100			100								100			99.85
VetPath-6	SAMN29006897	Escherichia coli	2015	United Kingdom	Cattle	Diarrhoeae	2	≤0.25	>64	≤0.25	new	new	7	1	1	8	18	6																			100
VetPath-7	SAMN29006898	Escherichia coli	2015	United Kingdom	Cattle	Diarrhoeae	1	≤0.25	>64	≤0.25	88	6	4	12	1	20	12	7													100	99.88		100			100
VetPath-8	SAMN29006899	Escherichia coli	2015	Germany	Cattle	Diarrhoeae	2	≤0.25	>64	≤0.25	167	10	11	4	8	8	13	2				100				100			100		100		99.9	100		100												99.84
VetPath-10	SAMN29006900	Escherichia coli	2015	France	Chicken	Respiratory	4	0.5	>64	≤0.25	117	20	45	41	43	5	32	2																		100
VetPath-12	SAMN29006901	Escherichia coli	2015	France	Cattle	Diarrhoeae	2	≤0.25	32	≤0.25	167	10	11	4	8	8	13	2								100			100		100	100		100		100									100
VetPath-13	SAMN29006902	Escherichia coli	2015	France	Chicken	Respiratory	8	≤0.25	>64	≤0.25	117	20	45	41	43	5	32	2																		100
VetPath-16	SAMN29006903	Escherichia coli	2015	France	Pig	MMA / PPDS	128	0.5	16	≤0.25	1308	6	6	33	1	24	8	7		100										91.34	100			100							100
VetPath-17	SAMN29006904	Escherichia coli	2015	France	Pig	MMA / PPDS	2	≤0.25	>64	≤0.25	131	53	40	47	13	36	28	29																			100								100
VetPath-19	SAMN29006905	Escherichia coli	2015	France	Pig	Diarrhoeae	8	≤0.25	>64	≤0.25	1340	101	88	180	108	26	79	2								100			100		99.88	100		100						100					100
VetPath-20	SAMN29006906	Escherichia coli	2015	France	Pig	Diarrhoeae	4	≤0.25	>64	≤0.25	224	6	4	33	16	11	8	6							99.83	100	100					100				100	100
VetPath-21	SAMN29006907	Escherichia coli	2015	France	Pig	Diarrhoeae	4	≤0.25	>64	≤0.25	359	43	41	15	90	11	8	6			99.88					100		100				100				100												99.85
VetPath-22	SAMN29006908	Escherichia coli	2015	France	Pig	Diarrhoeae	16	≤0.25	>64	≤0.25	617	10	11	4	8	8	13	73			99.88					100						100							100						100
VetPath-23	SAMN29006909	Escherichia coli	2015	France	Pig	Diarrhoeae	4	≤0.25	>64	≤0.25	609	8	7	1	8	8	7	6			99.88										100	100		100		100										100		99.85
VetPath-24	SAMN29006910	Escherichia coli	2015	France	Pig	Diarrhoeae	16	≤0.25	>64	≤0.25	10	10	11	4	8	8	8	2								100														100					100				100
VetPath-25	SAMN29006911	Escherichia coli	2015	France	Pig	Diarrhoeae	0.5	≤0.25	>64	≤0.25	10	10	11	4	8	8	8	2				100				100	99.88				100	100	100	100			100								100			99.85
VetPath-26	SAMN29006912	Escherichia coli	2015	France	Pig	Diarrhoeae	64	≤0.25	16	≤0.25	410	6	4	12	1	20	18	7												90.84	100	100		100							100
VetPath-27	SAMN29006913	Escherichia coli	2015	France	Pig	Diarrhoeae	16	≤0.25	>64	≤0.25	117	20	45	41	43	5	32	2			99.88																	100							100
VetPath-28	SAMN29006914	Escherichia coli	2014	Italy	Cattle	Diarrhoeae	4	≤0.25	>64	≤0.25	131	53	40	47	13	36	28	29							99.49			100										100					100		100
VetPath-29	SAMN29006915	Escherichia coli	2015	Italy	Cattle	Septicaemia	4	≤0.25	>64	≤0.25	8059	10	4	5	1	8	8	577			99.88						100					99.88		100		100									100			99.85
VetPath-31	SAMN29006916	Escherichia coli	2016	France	Pig	Diarrhoeae	32	16	8	8	88	6	4	12	1	20	12	7													100			100	93.62										100
VetPath-34	SAMN29006917	Escherichia coli	2015	France	Cattle	Diarrhoeae	32	32	16	8	783	6	4	33	10	20	12	7												99.59	100			100														99.85
VetPath-35	SAMN29006918	Escherichia coli	2016	France	Cattle	Diarrhoeae	8	1	>64	≤0.25	227	10	11	4	1	8	9	2																		100
VetPath-36	SAMN29006919	Escherichia coli	2015	Germany	Cattle	Diarrhoeae	2	≤0.25	>64	≤0.25	10	10	11	4	8	8	8	2				100								99.75	100		100	100		100							100
VetPath-37	SAMN29006920	Escherichia coli	2015	Germany	Cattle	Diarrhoeae	2	≤0.25	>64	≤0.25	167	10	11	4	8	8	13	2								100			100		100	99.88		100		100
VetPath-39	SAMN29006921	Escherichia coli	2015	Germany	Cattle	Diarrhoeae	4	≤0.25	>64	≤0.25	844	20	45	41	43	5	8	2				100									100	100	100	100		100									100
VetPath-41	SAMN29006922	Escherichia coli	2016	Belgium	Pig	Diarrhoeae	2	≤0.25	>64	≤0.25	4247	83	550	280	453	112	2	138								100	100	100								100
VetPath-42	SAMN29006923	Escherichia coli	2015	Italy	Cattle	Diarrhoeae	32	16	>64	8	162	9	65	5	1	9	13	6		99.77					99.49					99.77	100			100	93.62			100					100		100			99.85
VetPath-43	SAMN29006924	Escherichia coli	2016	Italy	Cattle	Diarrhoeae	64	≤0.25	4	≤0.25	710	6	153	4	91	7	8	6	99.82											99.75											100		100	100
VetPath-44	SAMN29006925	Escherichia coli	2015	Italy	Cattle	Diarrhoeae	8	≤0.25	>64	≤0.25	1431	6	65	3	1	11	13	6			99.88																	100							100
VetPath-45	SAMN29006926	Escherichia coli	2016	Italy	Cattle	Diarrhoeae	8	≤0.25	>64	≤0.25	2137	6	6	15	88	11	26	6								100					100			100					100
VetPath-46	SAMN29006927	Escherichia coli	2016	Italy	Cattle	Diarrhoeae	16	≤0.25	>64	≤0.25	1431	6	65	3	1	11	13	6			99.88							100			100			100				100							100			99.85
VetPath-47	SAMN29006928	Escherichia coli	2016	Italy	Cattle	Diarrhoeae	16	16	8	8	641	9	6	33	131	24	8	7				100				100	100						100		93.62										100
VetPath-48	SAMN29006929	Escherichia coli	2016	United Kingdom	Cattle	Diarrhoeae	32	≤0.25	>64	≤0.25	56	6	4	4	18	24	5	14												99.59										100					100			99.85
VetPath-50	SAMN29006930	Escherichia coli	2016	Belgium	Chicken	Septicaemia	16	16	8	8	23	6	4	12	1	20	13	7								100					100			100	93.62										100
VetPath-51	SAMN29006931	Escherichia coli	2016	Belgium	Chicken	Septicaemia	16	32	8	8	429	97	40	93	13	23	28	66					100							99.59					93.62
VetPath-52	SAMN29006932	Escherichia coli	2015	United Kingdom	Pig	Septicaemia	32	0.5	>64	≤0.25	617	10	11	4	8	8	13	73				100			99.49	100		100			100		100	100				100					100
VetPath-53	SAMN29006933	Escherichia coli	2015	France	Pig	Diarrhoeae	8	≤0.25	16	≤0.25	772	6	11	4	149	8	8	2																								100 verif ok
VetPath-54	SAMN29006934	Escherichia coli	2015	France	Cattle	Diarrhoeae	1	≤0.25	>64	≤0.25	130	18	22	20	6	5	5	4								100					100	100		100			100								100			99.85
VetPath-56	SAMN29006935	Escherichia coli	2015	France	Cattle	Diarrhoeae	1	≤0.25	>64	≤0.25	448	6	6	5	16	11	8	7								100			100		100	99.88		100		100									100			99.84
VetPath-57	SAMN29006936	Escherichia coli	2015	France	Cattle	Diarrhoeae	16	≤0.25	>64	≤0.25	354	85	88	78	29	59	58	62			99.77					99.87					100	99.88		100				100					100					99.69
VetPath-58	SAMN29006937	Escherichia coli	2015	France	Cattle	Diarrhoeae	16	≤0.25	>64	≤0.25	354	85	88	78	29	59	58	62		100						99.87					100	99.88		100				100					100					99.69
VetPath-60	SAMN29006939	Escherichia coli	2015	France	Pig	MMA / PPDS	4	≤0.25	>64	≤0.25	10	10	11	4	8	8	8	2									100									100									100
VetPath-61	SAMN29006940	Escherichia coli	2015	France	Pig	MMA / PPDS	16	≤0.25	8	≤0.25	877	9	175	33	131	24	8	7																								100
[truncated: 144 more columns]
