# Supplementary material for: Genome analysis of third-generation cephalosporin-resistant Escherichia coli and Salmonella species recovered from healthy and diseased food-producing animals in Europe
Source: PLoS One. 2023 Oct 26;18(10):e0289829. doi: 10.1371/journal.pone.0289829 (PMC10602299; doi:10.1371/journal.pone.0289829)
Supplement: S5 Table — (XLSX) [file pone.0289829.s005.xlsx]

## Sheet: Salmonella sp.
ID	NCBI BioSample number	Pathogen	Serovars	Year Collected	Country	Animal species	Clinical Sign	Ceftazidime/ Clavulanic Acid MIC (mg/l)	Ceftazidime MIC (mg/l)	Cefotaxime/ Clavulanic acid MIC (mg/l)	Cefotaxime MIC (mg/l)	MLST								Resistance encoding genes
																				Aminoglycosides											Extended-spectrum β-lactamase								Broad-spectrum β-lactamase		Miscellaneous
												ST	aroC	dnaN	hemD	hisD	purE	sucA	thrA	aac(3)-IId	aac(3)-IV	aac(3)-VIa	aac(6')-Iaa	aadA1	aadA2	ant(3'')-Ia	aph(3')-Ia	aph(3'')-Ib	aph(4)-Ia	aph(6)-Id	CMY-2	CTX-M-14	CTX-M-2	CTX-M-3	CTX-M-8	CTX-M-55	SHV-12	TEM-52	TEM-1	TEM-225	cmlA1	dfrA1	dfrA12	dfrA14	floR	fosA7	lnu(F)	mcr-1	mcr-3
EASSA-4	SAMN29006837	Salmonella sp.	Minnesota	2016	Germany	Chicken	Not applicable	32	16	8	8	548	13	11	25	197	12	71	4				97.95				100				93.62
EASSA-5	SAMN29006838	Salmonella sp.	Heidelberg	2016	Germany	Chicken	Not applicable	16	32	8	8	15	2	7	9	9	5	9	12				97.26								93.62															100
EASSA-6	SAMN29006839	Salmonella sp.	Heidelberg	2017	Germany	Chicken	Not applicable	32	32	8	8	15	2	7	9	9	5	9	12				97.26								93.62															100
EASSA-7	SAMN29006840	Salmonella sp.	Heidelberg	2017	Germany	Chicken	Not applicable	<= 0.25	32	<= 0.25	8	15	2	7	9	9	5	9	12				97.26								93.62															100
EASSA-8	SAMN29006841	Salmonella sp.	Heidelberg	2017	Germany	Chicken	Not applicable	32	32	8	8	15	2	7	9	9	5	9	12				97.26								93.62															100
EASSA-9	SAMN29006842	Salmonella sp.	Minnesota	2017	Germany	Chicken	Not applicable	16	32	8	8	548	13	11	25	197	12	71	4				97.95		98.74	99.88	100				93.62									100	99.92		100				100
EASSA-10	SAMN29006843	Salmonella sp.	Heidelberg	2017	Germany	Chicken	Not applicable	32	64	16	>64	15	2	7	9	9	5	9	12			99.89	97.26			99.38	100				93.62		100													100
EASSA-11	SAMN29006844	Salmonella sp.	Heidelberg	2017	Germany	Chicken	Not applicable	32	32	8	8	15	2	7	9	9	5	9	12				97.26								93.62															100
EASSA-12	SAMN29006845	Salmonella sp.	Heidelberg	2017	Germany	Chicken	Not applicable	0.5	4	<= 0.25	16	15	2	7	9	9	5	9	12				97.26														99.88									100
EASSA-13	SAMN29006846	Salmonella sp.	Heidelberg	2017	Germany	Chicken	Not applicable	16	32	8	16	15	2	7	9	9	5	9	12				97.26								93.62															100
EASSA-14	SAMN29006847	Salmonella sp.	Minnesota	2017	Germany	Chicken	Not applicable	32	32	8	8	548	13	11	25	197	12	71	4				97.95				100				93.62
EASSA-16	SAMN29006848	Salmonella sp.	Minnesota	2017	Germany	Chicken	Not applicable	16	16	8	8	548	13	11	25	197	12	71	4				97.95				100				93.62
EASSA-17	SAMN29006849	Salmonella sp.	Heidelberg	2017	Germany	Chicken	Not applicable	16	32	8	16	15	2	7	9	9	5	9	12				97.26								93.62															100
EASSA-18	SAMN29006850	Salmonella sp.	Heidelberg	2017	Germany	Chicken	Not applicable	32	32	8	16	15	2	7	9	9	5	9	12				97.26								93.62															100
EASSA-19	SAMN29006851	Salmonella sp.	Heidelberg	2017	Germany	Chicken	Not applicable	>64	>64	32	64	15	2	7	9	9	5	9	12				97.26								93.62															100
EASSA-20	SAMN29006852	Salmonella sp.	Infantis	2017	Germany	Chicken	Not applicable	2	16	1	>64	New	17	new	22	17	5	21	19				97.49			99.78								100										100
EASSA-21	SAMN29006853	Salmonella sp.	Derby	2017	Germany	Chicken	Not applicable	0.5	64	<= 0.25	32	3871	632	38	8	36	29	13	36				98.86	100														100			99.92		100				100
EASSA-22	SAMN29006854	Salmonella sp.	Minnesota	2017	Germany	Chicken	Not applicable	32	32	8	8	548	13	11	25	197	12	71	4				97.95				100				93.62
EASSA-23	SAMN29006855	Salmonella sp.	Minnesota	2017	Germany	Chicken	Not applicable	32	32	16	16	548	13	11	25	197	12	71	4				97.95				100				93.62
EASSA-24	SAMN29006856	Salmonella sp.	Heidelberg	2017	Germany	Chicken	Not applicable	0.5	4	<= 0.25	64	15	2	7	9	9	5	9	12				97.26												100											100
EASSA-25	SAMN29006857	Salmonella sp.	Saint Paul	2017	Germany	Chicken	Not applicable	64	64	16	16	50	5	21	18	9	6	12	17				99.54								93.62
EASSA-26	SAMN29006858	Salmonella sp.	Heidelberg	2017	Germany	Chicken	Not applicable	16	32	8	16	15	2	7	9	9	5	9	12				97.26								93.62															100
EASSA-27	SAMN29006859	Salmonella sp.	Heidelberg	2017	Germany	Chicken	Not applicable	16	32	8	8	15	2	7	9	9	5	9	12				97.26								93.62															100
EASSA-39	SAMN29006866	Salmonella sp.	Heidelberg	2017	Germany	Chicken	Not applicable	16	32	8	16	15	2	7	9	9	5	9	12				97.26								93.62															100
EASSA-40	SAMN29006867	Salmonella sp.	Heidelberg	2017	Germany	Chicken	Not applicable	32	32	8	8	15	2	7	9	9	5	9	12				97.26								93.62															100
EASSA-41	SAMN29006868	Salmonella sp.	Heidelberg	2017	Germany	Chicken	Not applicable	32	32	8	8	15	2	7	9	9	5	9	12				97.26								93.62															100
EASSA-56	SAMN29006872	Salmonella sp.	Infantis	2018	Hungary	Chicken	Not applicable	1	2	<= 0.25	64	32	17	18	22	17	5	21	19				97.49									100
EASSA-59	SAMN29006873	Salmonella sp.	Infantis	2018	Hungary	Chicken	Not applicable	0.5	2	<= 0.25	>64	32	17	18	22	17	5	21	19				97.49									100
VetPath-59	SAMN29006938	Salmonella sp.	Typhimurium	2015	France	Cattle	Diarrhoeae	1	128	≤0.25	>64	34	10	19	12	9	5	9	2	99.88	100		100	100				100	100	100						100			100			99.79			98.19				100
[truncated: 147 more columns]
